# Supplementary material for: Transposition of HOPPLA in siRNA-deficient plants suggests a limited effect of the environment on retrotransposon mobility in Brachypodium distachyon
Source: PLoS Genet. 2024 Mar 12;20(3):e1011200. doi: 10.1371/journal.pgen.1011200 (PMC10959353; doi:10.1371/journal.pgen.1011200)
Supplement: S5 Table — (XLSX) [file pgen.1011200.s009.xlsx]

## Sheet: Sheet1
Oligo name	Sequence (5`→3`)	Purpose
Mto_165_SamDC_RT_f	TGCTAATCTGCTCCAATGGC	SamDC (Bradi5g14640) as genomic control to validate HOPPLA 2-LTR eccDNA
Mto_166_SamDC_RT_r	GACGCAGCTGACCACCTAGA	SamDC (Bradi5g14640) as genomic control to validate HOPPLA 2-LTR eccDNA
Mto_227_2LTR_in_rev	CAGGGACCATTAGAACAACA	Inverse PCR HOPPLA 2-LTR eccDNA
Mto_228_2LTR_in_fw	GAGTTCCTCCCTGTACGT	Inverse PCR HOPPLA 2-LTR eccDNA
RLC024_LTR_F01	TGTTGGAGATATGCCCTAGAGG	Generation of Klenow probe specific to HOPPLA for siRNA Northern
RLC024_LTR_R02	GACAGCATCGGCTCTGATACC	Generation of Klenow probe specific to HOPPLA for siRNA Northern
miR160	TGGCATACAGGGAGCCA GGCA	Generation of 5`-end labeled probe for siRNA Northern
